# Supplementary material for: Comparative Efficacy of Er:YAG Laser and Dental Turbine in Pediatric Dentistry: A Systematic Review
Source: Children (Basel). 2026 Feb 12;13(2):258. doi: 10.3390/children13020258 (PMC12939992; doi:10.3390/children13020258)
Supplement: Supplementary file 1 [file children-13-00258-s001.zip]

Archive with 1 entries (1 files):
- children-4141592-supplementary.pdf
